# Supplementary material for: Supporting evidence for a human reservoir of invasive non-Typhoidal Salmonella from household samples in Burkina Faso
Source: PLoS Negl Trop Dis. 2019 Oct 14;13(10):e0007782. doi: 10.1371/journal.pntd.0007782 (PMC6812844; doi:10.1371/journal.pntd.0007782)
Supplement: S1 Data — (XLSX) [file pntd.0007782.s001.xlsx]

## Sheet: Dataset
Household visit	Iditm	Sample nummer	Sequenced	Age in months	Sexe	MLVA Type	Multiple isolates on household level	Chronology
8	Salmonella Typhimurium	P0317	1	12.1967	Female			2013-07-01
10	Salmonella Typhimurium	P0390	1	47.6393	Female			2013-07-01
11	Salmonella Typhimurium	P0378	1	11.3443	Female			2013-08-01
14	Salmonella Typhimurium	P0428	1	17.2131	Female			2013-09-01
15	Salmonella Typhimurium	P0483	1	25.7377	Male			2013-09-01
19	Salmonella Typhimurium	P0530	1	11.6066	Female			2013-09-01
ND	Salmonella Typhimurium	P0464	0	27.2131	Female			2013-09-01
9	Salmonella Typhimurium	P0363	1	8.32787	Female			2013-09-01
23	Salmonella Typhimurium	P0554	0	22.1311	Female			2013-09-01
ND	Salmonella Typhimurium	P0573	1	33.3443	Male			2013-09-01
29	Salmonella Typhimurium	N0545	1	37.6721	Female			2013-10-01
12	Salmonella Typhimurium	N0330	1	46.8197	Male			2013-10-01
1	Salmonella Typhimurium	N0084	1	54.5902	Male			2013-10-01
ND	Salmonella Typhimurium	P0114	1	54.7541	Male			2013-10-01
3	Salmonella Typhimurium	P0220	1	56.4918	Male		recurrence - first isolate	2013-10-01
3	Salmonella Typhimurium	P0320	1	9.54098	Male		recurrence - second isolate	2013-10-01
5	Salmonella Typhimurium	N0231	1	28.7541	Female		double index patient (female) - household 5	2013-11-01
5	Salmonella Typhimurium	N0237	1	10.5902	Female		double index patient (male) - household 5	2013-11-01
7	Salmonella Typhimurium	N0238	1	20.6557	Male			2013-11-01
32	Salmonella Typhimurium	N0382	1	10.8525	Female			2013-11-01
22	Salmonella Typhimurium	N0396	1	40.9836	Male			2013-11-01
24	Salmonella Typhimurium	N0430	1	12.2951	Female	2-7-10-8-0210	Index patient household 24	2013-11-01
24	Salmonella Typhimurium	N0430/H09	1	10 jaar	Female	2-7-10-8-0210	Household member household 24	2013-12-01
25	Salmonella Typhimurium	N0442	1	20.5246	Male			2013-12-01
26	Salmonella Typhimurium	N0467	0	42.6885	Male			2014-01-01
27	Salmonella Typhimurium	N0487	1	12.1639	Female			2014-01-01
28	Salmonella Typhimurium	N0502	1	60.7541	Male	2-7-10-8-0210	index patient (male) household 28	2014-01-01
28	Salmonella Typhimurium	N0502/H16	1	12	Male	2-7-17-8-0210	household member household 28	2014-01-01
28	Salmonella Typhimurium	N0519	1	46.3934	Female	2-7-12-NA-0210	index patient (female) household 28	2014-01-01
31	Salmonella Typhimurium	N0629	1	47.4098	Male			2014-02-01
17	Salmonella Typhimurium	P0508	1	21.3443	Male	2-8-7-9-0210	Index patient household 17	2014-02-01
17	Salmonella Typhimurium	P0508/H14	1	44 years	Male	2-8-7-9-0210	Household member household 17	2014-02-01
4	Salmonella Typhimurium	P0271	1	10.5574	Female			2014-02-01
ND	Salmonella Typhimurium	P0460	1	11.4426	Female			2014-02-01
16	Salmonella Typhimurium	P0180	1	19.6393	Female			2014-04-01
ND	Salmonella Typhimurium (monophasic)	P0740	1	14.4262	Male			2014-08-01

## Sheet: ContextOkoro
Strain	Sanger	Serovar	MLST	Lineage	Azithro-Phenotype	Study	Continent	Country	Year	Source	Tissue	SampleAccession
A21	internal	Typhimurium	313	2	NO	Okoro2012	Africa	Mali	2002	Human	BC	ERS005117
Q363F3	internal	Typhimurium	313	2	NO	Okoro2012	Africa	Malawi	2003	Human	blood	ERS033132
P51	internal	Typhimurium	313	2	NO	Okoro2012	Africa	Mali	2006	Human	BC	ERS007478
DT2B	internal	Typhimurium	313	2	NO	Okoro2012	Europe	United Kingdom	2009	Human	F	ERS007580
PO1140	internal	Typhimurium	313	2	NO	Okoro2012	Africa	Nigeria	2010	Human	Blood	ERS009026
373DRC	internal	Typhimurium	313	2	NO	Okoro2012	Africa	DRC	1991	Human	BC	ERS009047
